# Supplementary material for: TFEB induces mitochondrial itaconate synthesis to suppress bacterial growth in macrophages
Source: Nat Metab. 2022 Jul 21;4(7):856–66. doi: 10.1038/s42255-022-00605-w (PMC9314259; doi:10.1038/s42255-022-00605-w)
Supplement: Supplementary file 3 — Statistical source data. [file 42255_2022_605_MOESM3_ESM.xlsx]

## Sheet: Fig. 1d
Analysis Type:	PANTHER Overrepresentation Test (Released 20171205)
Annotation Version and Release Date:	PANTHER version 13.1 Released 2018-02-03
Analyzed List:	Client Text Box Input (Mus musculus)
Reference List:	Mus musculus (all genes in database)
Test Type:	FISHER
PANTHER GO-Slim Biological Process	Mus musculus - REFLIST (22262)	Client Text Box Input (2549)	Client Text Box Input (expected)	Client Text Box Input (over/under)	Client Text Box Input (fold Enrichment)	Client Text Box Input (raw P-value)	Client Text Box Input (FDR)		*-log10 transformed p-value
lysosomal transport (GO:0007041)	16	7	1.83	+	3.82	0.00667	0.0301		2.17587
oxidative phosphorylation (GO:0006119)	45	18	5.15	+	3.49	4.24e-05	0.000323		4.37263
fatty acid beta-oxidation (GO:0006635)	22	8	2.52	+	3.18	0.00908	0.0382		2.04191
glycolysis (GO:0006096)	32	10	3.66	+	2.73	0.00874	0.0381		2.05849
cell proliferation (GO:0008283)	66	18	7.56	+	2.38	0.00309	0.0164		2.51004
protein glycosylation (GO:0006486)	103	28	11.79	+	2.37	0.000218	0.00157		3.66154
generation of precursor metabolites and energy (GO:0006091)	183	49	20.95	+	2.34	1.02e-06	1.08e-05		5.9914
respiratory electron transport chain (GO:0022904)	112	29	12.82	+	2.26	0.00024	0.00167		3.61979
carbohydrate metabolic process (GO:0005975)	312	75	35.72	+	2.1	6.76e-08	8.24e-07		7.17005
coenzyme metabolic process (GO:0006732)	108	25	12.37	+	2.02	0.00248	0.0141		2.60555
polysaccharide metabolic process (GO:0005976)	91	21	10.42	+	2.02	0.00701	0.0311		2.15428
phospholipid metabolic process (GO:0006644)	178	40	20.38	+	1.96	0.000284	0.00188		3.54668

## Sheet: Fig 1e
Gene.name	TFEB to _GFP	adjp.x	E0_1	E0_2	E0_3	T0_1	T0_2	T0_3
Slc2a6	0.791259	2.24283e-45	299.23	412.971	298.024	2292.64	2393.69	2339.33
Slc2a1	0.749462	1.6405e-26	1830.15	1557.2	1577.84	2621.9	2643.09	2927.08
Aldoa	0.899345	1.31755e-128	25104.2	24933.4	23998.3	44968.7	45529.9	44874.2
Eno1	1.07926	2.20454e-132	196.741	195.406	194.455	432.919	411.606	494.288
Eno1b	1.21167	1.64838e-23	196.741	195.406	194.455	432.919	411.606	494.288
Gapdh	1.24438	8.9817e-159	16008.3	16171.4	15565.9	37660.9	38657.2	34632.5
Gpi1	0.540136	1.33582e-37	10443.8	9901.24	9753.41	14356.4	14128.7	14416.1
Hk1	0.728458	1.10181e-44	2504.56	2337.82	2423.29	3926.76	3824.47	4053.16
Pfkl	1.52982	2.20161e-187	2007.68	2234.07	2077.71	5867.78	6093.46	5940.45
Pgam1	1.03998	2.19249e-79	2164.15	2287.46	2068.2	4210.29	4414.22	4525.88
Pgk1	1.28988	3.45974e-86	4234.06	4583.98	4001.13	9865.67	9538.2	11367.7
Pkm	0.597595	3.00086e-34	35404.3	32675.1	34102.6	48227.8	49479	53856.7
Tpi1	1.00977	1.2422e-131	9949.62	10153.1	9528.31	19136.8	19651.2	19712.2
Ldha	1.17249	5.92794e-170	17225.4	17601.6	16259.2	37624.3	37027.7	38263.3
Hk3	-0.163703	0.00143162	7561.27	7046.7	7708.46	6324.07	6529.45	6661.21
Ldhb	-0.548243	0.0173977	110.724	92.6668	106.739	71.1369	74.0704	61.112
Pdha1	0.425229	1.87047e-11	1519.03	1556.2	1535.56	2157.48	1957.71	1956.48
Pdhb	1.06467	7.14555e-49	800.691	868.247	890.901	1793.67	1834.88	1625.76
Pcx	1.39964	5.14144e-18	86.9322	86.6233	89.8299	239.833	230.65	219.284
Aco1	0.791259	2.24283e-45	1404.64	1410.15	1448.9	2402.39	2444.32	2387.86
Aco2	0.628912	3.02518e-45	3936.66	3851.71	3788.71	5840.34	5801.87	5908.99
Idh2	0.285344	6.80381e-05	1092.6	1061.64	1076.9	1236.77	1360.46	1262.68
Idh3b	0.818717	4.57433e-45	1691.06	1901.68	1777.57	3130.02	3127.83	3030.44
Ogdh	0.687134	2.94617e-41	2833.08	2904.9	2829.11	4291.59	4563.3	4666.08
Dlst	0.332601	1.31332e-07	1592.23	1635.77	1498.57	1916.63	1908.95	2009.51
Dld	0.362915	3.18885e-09	1584	1700.23	1600.03	2072.12	2101.16	1984.34
Sdha	0.225156	5.8374e-06	3866.2	3746.96	3857.4	4413.54	4492.98	4234.7
Sdhb	0.583578	1.42652e-23	1627.01	1644.84	1773.35	2410.52	2498.7	2499.3
Mdh2	0.351511	1.18325e-10	2714.12	2459.7	2611.41	3226.57	3296.6	3214.67
Irg1	2.94178	4.93054e-12	75.9513	171.232	59.182	931.893	993.856	952.628
Slc25a1	0.503354	8.61088e-15	1104.5	1062.65	1085.36	1466.44	1516.1	1537.69
Idh3a	-0.524933	4.2305e-08	725.655	633.559	658.4	452.227	483.802	436.771
Sdhc	-0.272244	1.19731e-05	2320.63	2096.08	2322.89	1829.23	1820.82	1816.28

## Sheet: Fig. 1f
	GFP naïve BMDMs			GFP LPS/IFNg treated BMDMs			TFEB-GFP expressing naïve BMDMs			TFEB-GFP LPS/IFNg treated BMDMs
METABOLITE	1	2	3	1	2	3	1	2	3	1	2	3
Pyruvate	6.94116	5.86632	7.08367	13.2585	15.8128	13.346	10.3897	6.17449	8.31895	10.7409	8.69145	11.1455
Lactate	18.4222	18.079	16.1227	29.7132	31.4425	30.1051	31.271	33.1149	37.7332	39.3048	39.0027	39.9519
Citrate	12.7078	12.8428	12.3339	18.0091	19.3559	18.1936	19.4846	20.2548	20.1403	20.7499	21.0865	20.7262
Itaconate	10.1657	10.2309	10.3142	15.719	15.5367	15.689	14.9642	15.0183	14.9421	15.8628	15.9326	15.9913
Glutamate	10.1004	10.0061	10.0326	13.2381	13.3054	13.2781	12.2473	12.462	12.5322	10.8944	11.1596	11.1914
Succinate	8.29386	8.08923	8.11213	12.2096	12.4142	12.1605	10.1454	11.8615	12.1068	11.6541	11.7762	11.9171
Malate	5.89203	6.22579	6.2438	9.3345	9.54819	9.53405	10.9881	11.9648	12.0372	11.6059	11.873	11.8302

## Sheet: Fig. 1g
	Release FC 13C-glucose between citrate-glutamate
	1	2	3
GFP	3.18937	2.98001	2.77882
TFEB-GFP	7.51726	8.03826	8.37459

## Sheet: Fig. 1h
	Channeling of 13C-glucose carbon into itaconate and palmitate
	Itacoante	Itacoante	Palmitate	Palmitate
	GFP	TFEB	GFP	TFEB	BMDMs expressing:
1	19.1231	29.8495	0.383172	0.700944
2	15.6175	25.7254	1.07917	3.86463
3	18.6955	26.0493	0.734267	3.22644
