# Supplementary material for: TFEB induces mitochondrial itaconate synthesis to suppress bacterial growth in macrophages
Source: Nat Metab. 2022 Jul 21;4(7):856–66. doi: 10.1038/s42255-022-00605-w (PMC9314259; doi:10.1038/s42255-022-00605-w)
Supplement: Supplementary file 4 — Statistical source data. [file 42255_2022_605_MOESM4_ESM.xlsx]

## Sheet: Fig. 2a
TFEB activation increases cellular itaconte levels
	Itaconate [A.U.}
	1	2	3	4	5	6	7	8	9
GFP BMDMs naïve	1216613	1138953	1363182	330849	349989	297742	327890	1159058	1112180
TFEB BMDMs naïve	4701244	4153878	3984748	2344997	2345182	2394756	4312079	3201177	3744637

## Sheet: Fig. 2b
Pharmacological TFEB activation increases cellular itaconate levels
	Itaconate [A.U.]
treatment	vehicle	TFEBa
1	44451	442225
2	86827.1	265279
3	127418	304747

## Sheet: Fig. 2c
Pharmacological TFEB activation increases cellular itaconate levels
	Itaconate [A.U.]
	vehicle	Bafilomycin A1
1	623328	1389794
2	487161	975859
3	497626	1049964

## Sheet: Fig. 2d
TFEB activation increases cellular itaconte levels
	Itaconate [A.U.}
	1	2	3	4	5	6	7	8	9
GFP BMDMs naïve	1216613	1138953	1363182	330849	349989	297742	327890	1159058	1112180
TFEB BMDMs naïve	4701244	4153878	3984748	2344997	2345182	2394756	4312079	3201177	3744637
GFP BMDMs LPS/IFNg	3547038	2578158	4815178	3471384	2953621	3137559	3830514	2930498	4243009
TFEB BMDMs LPS/IFNg	5951377	7675949	7043472	5215964	3646242	5325410	6525172	5220745	7848761
naïve values are the same as shown in Figure 2a.

## Sheet: Fig. 2 e, f
Itaconate levels in treated TFEB-/- BMDMs rel. to treated WT control
Figure 2e					Figure 2f
	Tfeb-/- rel. to WT BMDMs					TFEB-/- rel. to WT BMDMs
	S. aureus	M. tuberculosis	S. Typhimurium			LPS/IFNg
	0.671385	0.719564	0.485866			0.867386
	0.458153	0.469296	0.41971			0.760053
	0.642711	0.651963	0.493455			0.754203

## Sheet: Fig. 2h
Nucler TFEB levels mean fluorescent intensity
		Souris +/-		Souris -/-
		untreated	1h HKMT	untreated	1h HKMT
		36.43	40.13	34.16	33.02
		45.44	53.9	31.67	26.33
		43.56	65.57	27.69	45.53
		39.57	62.03	35.72	36.76
		29.72	62.79	49.3	37.3
		35.86	44.76	32.18	21.5
		23.51	38.12	40.7	29.32
		38.19	47.17	55.76	36.13
		47.95	55.9	49.65	41.93
		47.64	60.27	31.43	40.22
		28.46	91.52	47.4	37.38
		25.98	52.22	51.33	41.55
		25.41	44.2	41.58	40.05
		16.16	55.08	34.64	53.54
		19.55	54.29	26.46	26.1
		18.64	43.04	32.24	31.79
		12.14	34.69	32.85	34.32
		25.59	38.2	33.57	30.86
		18.3	46.42	23.74	30.56
		13.42	39.35	24.56	23.56
		37.49	39.04	20.89	32.42
		48.47	50.05	27.06	46.79
		52.55	74.42	37.04	47.18
		40.73	39.27	30.05	47.15
		28.26	36.48	33.7	55.94
		54.58	45.53	31.94	52.49
		41.04	43.37	31.62	35
		49.97	43.22	22.76	38.56
		36.85	48.03	38.09	47.98
		50.64	52.12	27.71	24.68
		51.7	27.78	24.57	20.38
		48.61	59.05	24.3	39.24
		55.17	51.43	30.35	27.48
		56.47	64.33	23.51	25.29
		56.42	49.86	23.64	30.02
		43.84	61.22	34.89	45.39
		48.4	66.58	41.85	28.87
		29.03	74.11	53.82	26.14
		36.09		39.24	33.25
		24.85		32.8	28.38
		35.06		31.95	56.57
		27.18		45.28	38.47
		26.61		24.89	60.24
		21.93		37.94	31.03
		22.66		33.1	38.92
		28.69			48.81
		29.94			49.35
		31.45			44.83
		30.85			34.75
		32.34			20.38
		21.89			22.75
		28.83			16.74
					35.02
					20.95

## Sheet: Fig. 2 i
Itaconate levels in souris -/- BMDMs rel. to control
		Itaconate
		Souris +/-	Souris -/-
	1	1	0.613773
	2	1	0.489709
	3	1	0.30323
