# Supplementary material for: TFEB induces mitochondrial itaconate synthesis to suppress bacterial growth in macrophages
Source: Nat Metab. 2022 Jul 21;4(7):856–66. doi: 10.1038/s42255-022-00605-w (PMC9314259; doi:10.1038/s42255-022-00605-w)
Supplement: Supplementary file 5 — Statistical source data. [file 42255_2022_605_MOESM5_ESM.xlsx]

## Sheet: Fig. 3a
Irg1 mRNA level
	naïve BMDMs				LPS/IFNg treated BMDMs
expression:	GFP	TFEB-GFP		expression:	GFP	TFEB-GFP
1	1.02	13.14		1	672.233	1569.81
2	1.054	13.99		2	941.506	1217.34
3	1.004	8.523		3	771.042	1199.51
4	1.008	15.09

## Sheet: Fig. 3c
Irg1mRNA		TFEBa treatment					Bafilomycin A1 treatment
		1	2	3			1	2	3	4	5
time[h]	0	1.25631	0.972341	1.04603		0	0.986013	1.08902	0.891131	0.946482	1.07941
	3	35.8589	31.7846	21.7384		3	4.53395	6.08827	10.7195	6.71677	5.00627
	6	51.8538	23.8712	38.6173		6	3.41194	2.17386	10.8289	14.7906	10.5374

## Sheet: Fig. 3e
IFNbeta levels
	GFP naïve BMDMs	TFEB-GFP naïve BMDMs	GFP BMDMs + LPS/IFNg 6h
1	0.41	0.41	18.95
2	0.8467	0.69	46.83
3	1.45	1.45	24.65
4	1.83	1.83	11.98

## Sheet: Fig. 3f
Irg1mRNA
	GFP WT BMDMs	TFEB-GFP WT BMDMs	TFEB-GFP IFNAR1-/- BMDMs
1	1.17997	15.3512	29.8145
2	0.86131	16.1023	35.8367
3	0.983942	13.8147	30.0954

## Sheet: Fig. 3g
Irg1mRNA
	GFP WT BMDMs	TFEB-GFP WT BMDMs	TFEB-GFP Irf1-/- BMDMs
1	0.423119	47.7926	27.8337
2	1.28888	37.1768	29.3256
3	1.83369	45.3856	25.3307
