# Supplementary material for: TFEB induces mitochondrial itaconate synthesis to suppress bacterial growth in macrophages
Source: Nat Metab. 2022 Jul 21;4(7):856–66. doi: 10.1038/s42255-022-00605-w (PMC9314259; doi:10.1038/s42255-022-00605-w)
Supplement: Supplementary file 6 — Statistical source data. [file 42255_2022_605_MOESM6_ESM.xlsx]

## Sheet: Fig. 4b
Nuclear TFEB levels upon Salmonella infection
		Salmonella infected [time]
	uninfected	0.5 h	2.5 h	18.5 h
	5056.08	6236.45	6707.9	4643.94
	3660.54	7366.82	2361.17	4324.16
	3177.46	8378.27	1335.51	3781.4
	3609.3	5746.65	2308.36	2996.58
	3644.48	5595.97	3778.58	3607.77
	5540.59	6288.69	3469.23	3303.29
	3121.59	5324.97	4448.75	2929.08
	3895.24	6588.55	6751.78	2482.3
	3370.94	7864.37	1301.92	4771.31
	2346.99	6672.76	1965.89	2513.65
	3973.4	4588.07	4280.72	2808.27
	2993.14	5690.91	7254.83	2485.07
	4316.77	5452.18	4680.58	5100.67
	2263.9	7732.97	6283.74	3459.3
	2479.24	5613.93	3824.24	3589.99
	5505.53	6700.7	1719.64	2454.33
	2425.45	4521.86	2100.24	1978.28
	4398.48	5115.85	4743.82	5243.78
	1819.72	5355.77	2393.49	3477.88
	1766.69	3558.39	1688.35	4338.73
	5235.53	4293.43	1211.63	3104.48
	8134.35	3916.91	1634.3	2054.57
	4087.4	6790.36	1772.61	1856.46
	5214.98	7718.06	1622.02	2175.37
	5853.99	4676.58	2763.07	5385.33
	4037.57	4451.26	1710.9	4568.75
	2670.65	4393.93	1556.53	3834.42
	4525.55	5180.19	1694.97	2427.5
	5149.11	6668.18	1295.82	3507.93
	5338.49	7060.95	963.71	5454.14
	3277.12	2380.06	2053.79	1893.26
	2045.78	2995.47	1701.38	2437.81
	3054.15	5642.47	1521.6	2155.88
	3181.96	5138.42	1809.03	5266.09
	5543.2	10237.9	2102.29	2060.39
	6120.98	5379.23	1517.85	2915.37
	3801.85	8116.94	1716.77	8682.88
	5125.51	7428.36	3396.75	6644.04
	2814.61	7653.44	6731.85	6362.63
	2758.24	5018.88	2047.23	2984.47
	2660.25	6738.66	3456.36	2538.3
	8586.99	6489.95	1581.57	3258.04
	6666.08	2663.07	6430.55	4681.6
	4877.7	3543.26	7566.84	5111.61
	3953.62	4360.79	4097.4	3652.01
	2289.57	5719.22	1879.56	3168.89
	2647.89	7302.67	5237.09	2300.91
	4591.51	1367.49	2737.98	5896.2
	2852.86	4829.67	5236.16	3377.92
	3904.62	3794.71	3777.17	4979.98
	4900.68	6261.79	4474.93	3167.27
	3748.33	11571.3	4719.16	8011.93
	5525.05	4789.42	3407.29	801.76
	3222.88	5991.86	11114.2	4867.5
	2188.76	5125.86	5115.96	7814.62
	3169.01	6234.55	2605.9	1679.28
	6255.65	4533.46	1349.58	2611.38
	4572.21	4886.17	6515.43	3769.85
	2670.7	7548.7	1719.18	2851.86
	3463.78	3703.93	2259.71	3756.63
	358.7	12869.8	1791.01	3369.69
	7646.19	3552.94	4793.67	3183.91
	2558.5	3300.78	5317.71	3563.58
	3625.86	4623.74	3197.63	3755.36
	4249.67	4394.92	5899.88	4734.26
	2983.04	5426.77	2851	2062.48
	1917.2	4994.13	3435.46	3679.98
	3132.14	2602.91	1191.9	2170.74
	2606	4272.41	1202.5	1944.95
	4823.44	3362.28	1817.98	2746.36
	3020.75	3109.97	2819.6	2835.69
	715.68	4606.39	5690.02	2036.12
	3362.99	3418.75	1035.54	2528.13
	3288.32	4723.92	1992.77	2515.25
	3008.4	3108.79	1787.38	2388.34
	2559.66	11126.7	1674.91	2021.67
	2682.42	6783.86	1790.46	3245.44
	965.25	5138.67	5368.37	1358.59
	854.38	5622.61	2323.57	9340.67
	4349.29	7507.29	1980.15	4931.47
	3095.17	5285.75	2056.82	2183.99
	3464.18	5609.3	1333.28	11081.2
	4557.94	6222.24	1972.04	5860.75
	3718.19	5596.75	1101.34	2401.18
	3306.95	385.75	4309.19	1742.82
	3040.41	15708.8	1078.92	2424.01
	3258.81	8278.61	6432.26	1831.78
	4735.35	5412.51	7545.96	1507.48
	4462.66	6015.4	1600.66	5772.79
	3710.41	4142.03	2425.45	2799.54
	2526.63	7635.03	6326.84	1853.54
	3875.28	3273.91	5813.78	2718.95
	3588.32	11912	3400.1	3433.08
	2983.89	7834.8	6311.51	3989.71
	6569.71	8285.59	5029.14	3924.07
	9425.8	8631.65	8036.94	2062.83
	7405.12	8769.49	2525.71	3232.71
	7601.46	11083.5	3322.26	4470.46
	8097.39	14763.2	5373.12	2206.27
	5492.72	9491.2	2366.07	2538.98
	7420.12	7348.19	8085.55	3444.89
	9020.75	7321.89	3289.59	1558.56
	5077.44	10854.3	5921.64	879.48
	4638.19	5607.19	1707.86	1539.96
	7974.59	10413.6	4293.88	1351.44
	5698.1	7324.82	6176.71	4475.79
	8358.25	8458.99	3985.18	5642
	5095.14	8718.92	2637.23	4838.5
	9956.37	6018.42	2366.62	5703.07
	10377.6	4891.5	1866.13	4950.84
	5369.89	10276.8	2816.37	3478.52
	10616.1	7818.49	3196.64	1348.48
	3580.24	11467.9	4631.26	3472.41
	5182.59	7549.86	9111.29	1916.65
	6213.28	7221.33	3679.57	2414.26
	5836.64	17015.9	4196.51	3462.64
	7570.56	8791.05	10527.9	4221.29
	4826.34	6520.38	3162.27	2101.91
	420.73	8699.05	2387.2	2425.66
	6859.58	6164.38	3304.09	1999.4
	8260.5	9349.27	2367.95	5378.12
	5121.45	6634.66	2049.58	2386.12
	6134.19	7868.58	6239.74	2904.87
	7645.97	13369.3	2314.84	3175.74
	6620.83	9984.15	2901.53	3028.67
	5354.46	5349.19	4307.86	3050.72
	6124.52	14867.4	4397.72	2830.38
	2052.23	13013.2	2842.61	3437.83
	3985.17	10028	2566.3	3363.13
	4583.54	10467.4	2561.6	4778.22
	3643.93	18948	4429.5	2024.44
	8446.63	3987.56	3915.67	1871.28
	4094.03	10517.2	2477.91	1726.8
	4502.03	7316.12	2999.58	2388.09
	4102.2	7829.4	9576.83	4440.11
	5005.27	10191.6	2558.36	5253.15
	3736.84	11085	13297.8	4348.14
	5468.75	6423.82	3030.4	2258.15
	7810.26	7675.86	4628.93	3130.98
	6577.03	7607.52	2163.54	2161.89
	7198.3	7154.65	3432.04	3827.97
	6283.98	7465.1	1879.3	3115.29
	6679.7	7841.87	7153.36	2499.35
	3959.19	6794.09	2094.33	3747.91
	4171.57	9605.97	4592.07	2078.74
	7202.75	8225.96	4087.72	3245.29
	5593.93	16816.4	5387.5	1038.33
	6009.1	5204.6	4513.77	3252.39
	6120.77	5262.47	2117.96	2643.1
	4111.56	8352.02	4001.26	1783.56
	5579.39	7814.82	3709.5	1675.86
	5409.91	8722.79	1800.8	3692.93
	4344.16	8907.48	3183.6	3050.72
	5322	7985.57	3957.28	2867.55
	4543.39	10298	4241.33	3229.72
	3874.24	8830.57	3385.91	1858.08
	6269.05	5213.64	4208.74	2511.63
	3551.29	9213.15	3349.53	4638.19
	4338.91	5696.51	2022.03	2782.53
	144.75	8449.83	3754.72	2848.76
	12421.7	8420.8	2176.63	3144.18
	4489.62	5620.54	4842.93	3747.91
	5394.05	8080.61	3439.13	6704.26
	7186.88	7045.14	2317.66	2652.62
	7095.32	6520.79	2524.21	3565.35
	6183.99	10004.3	2193.38	3263.08
	6047.43	5867.23	3742.58	6940.06
	6074.31	8975.11	3346.62	3089
	7650.79	5941.74	1801.61	5858.47
	3916.58	5043.66	2901.99	2920.68

## Sheet: Fig. 4c
CFU ratios at 18.5h Salmonella infection
	ratio KO/ctr	ratio TFEBa/veh
1	0.800159	0.376471
2	0.946404	0.514286
3	1.12035	0.55082
4		0.630137
5		0.6
6		0.411765

## Sheet: Fig. 4d
Percentage of Cd11b+/F4/80+ cells with Salmonella
	vehicle	TFEBa
1	3.7	2.79
2	5.1	2.91
3	4.55	3
4	4.32	2.52

## Sheet: Fig. 4f
Growing Salmonella population
	vehicle WT BMDMs	TFEBa WT BMDMs	vehicle in Irg1-/- BMDMs	TFEBa in Irg1-/- BMDMs
1	11.1	6.47	14.3	9.25
2	9.11	4.83	6.06	7.16
3	14.2	6.82	13.4	9.17
4	9.12	4.52	11.7	11.6
5	8.41	2.18	14.9	6.27
6	9.86	4.82	13.6	9.92

## Sheet: Fig. 4g
Percentage of Cd11b+/F4/80+ cells with Salmonella
	WT mice		Irg1-/- mice
	vehicle	TFEBa	vehicle	TFEBa
1	3.03	1.16	3.14	6.54
2	3.86	1.35	2.62	3.28
3	3.15	1.29	3.29	1.81

## Sheet: Fig. 4i
Vacuolar Itaconate based on NanoLUC-ITA sensor
	WT + veh.	WT + TFEBa	Hps4KO + veh.	Hps4KO + TFEBa
1	3.90307e+07	103383614	3.09766e+06	4.35378e+06
2	3.92733e+07	93994628	4351762	6.80524e+06
3	40596589	117933066	5.02119e+06	7.38136e+06
RLU measurements
	WT1	WT1_TFEBa	Hps4-KO1	Hps4-KO1_TFEBa
	38929592	38626017	39871562	39816812
	WT2	WT2_TFEBa	Hps4-KO2	Hps4-KO2_TFEBa
	39069745	39677857	39898845	40039666
	WT3	WT3_TFEBa	Hps4-KO3	Hps4-KO3_TFEBa
	40591009	40334858	39769502	39628897

## Sheet: Fig. 4j
TFEB-driven vac. Itaconate transfer
		Ratio TFEBa- to veh.-treated of
		WT	Hps4-/-
	1	2.64878	1.40551
	2	2.39335	1.56379
	3	2.905	1.47004

## Sheet: Fig. 4k
Ratio growing Salmonella TFEBa vs. veh-treated BMDMs
		Ratio TFEBa- to veh.-treated of
		WT	Hps4-/-
	1	0.376514	1.09936
	2	0.41875	1.1773
	3	0.442241	1.19283
based on bins 10-14 containing growing Salmonella from Extended Data Figure 5f,g

## Sheet: Fig. 4l
Ratio CFUs of TFEBa- vs. veh.-treated BMDMs
		WT	Hps4-/-
	1	0.372881	0.710526
	2	0.423529	0.641026
	3	0.342282	0.677966
