# Supplementary material for: TFEB induces mitochondrial itaconate synthesis to suppress bacterial growth in macrophages
Source: Nat Metab. 2022 Jul 21;4(7):856–66. doi: 10.1038/s42255-022-00605-w (PMC9314259; doi:10.1038/s42255-022-00605-w)
Supplement: Supplementary file 7 — Statistical source data. [file 42255_2022_605_MOESM7_ESM.xlsx]

## Sheet: Ext. Fig. 1a
Nuclear TFEB levels
	untreated	with hk Mt		non-infected	with SMT		untreated	LPS/IFNg
	36.43	23.18		21.27	37.95		55.88	27.6
	45.44	53.58		20.36	39.7		19.72	35.28
	43.56	67.29		37.92	40.67		23.97	25.71
	39.57	46.41		23.76	45.86		19.51	35.19
	29.72	20.12		22.12	28.55		22.19	23.76
	35.86	64.41		30.92	49.63		24.08	24.54
	23.51	61.07		34.14	38.53		17.86	38.73
	38.19	36.94		27.71	28.94		34.53	50.08
	47.95	40.79		32.73	37.87		28.57	27.62
	47.64	48.97		26.59	49.82		49.21	37.37
	28.46	26.24		26.92	45.06		47.36	32.24
	25.98	34.88		30.47	34.87		44.73	34.24
	25.41	17.33		20.98	42.14		17.63	39.45
	16.16	47.85		17.26	34.67		31.6	30.4
	19.55	33.14		29.97	36.44		30.12	28.79
	18.64	24.82		21.75	38.19		14.64	47.45
	12.14	28.81		15.29	25.83		14.7	23.68
	25.59	26.81		26.24	30.61		13.43	30.82
	18.3	28.17		18.57	44.05		19.22	25.74
	13.42	33.2		23.13	30.45		22.56	37.72
	37.49	35.96		32.57	45.02		15.51	36.72
	48.47	55.74		36.73	31.19		16.35	30.05
	52.55	28.87		22.69	28.99		14.64	41.17
	40.73	44.54		21.24	34.12		23.23	44.99
	28.26	62.86		19.41	13.13		25.03	36.17
	54.58	45.28		16.96	43.19		68.36	31.4
	41.04	27.28		22.1	33.73		26.58	27.26
	49.97	44.61		36.49	42.04		43.57	47.13
	36.85	46.48		13.17	36.05		28.4	32.43
	50.64	46.35		22.57	43.15		21.32	33.99
	51.7	68.91		14.13	34.18		60.9	29.66
	48.61	51.02		23.59	25.39		8.29	32.89
	55.17	35.68		16.2	37.53		18.33	35.83
	56.47	46.34		18.09	32.26		17.76	52.49
	56.42	78.23		16.11	24.39		6.91	33.07
	43.84	48.07		17.85	26.15		12.42	28.41
	48.4	34.96		41.05	28.12		23.04	31.87
	29.03	31		40.22	45.02		15.72	26.6
	36.09	30.98		27.79	34.67		22.1	33.41
	24.85	41.13		36.06	32.05		27.31	47.05
	35.06	45.72		47.08	26.22		55.31	51.09
	27.18	39.02		21.9	28.78		23.47	52.78
	26.61	33.55		27.33	26.66		21.35	49.06
	21.93	45.01		34	44.58		13.14	48.78
	22.66	99.47		31.94	50.77		18.87	39.75
	28.69	30.94		16.86	27.02		60.87	49.7
	29.94	30.03		21.51	28.95		40.31	31.54
	31.45	54.59		19.78	30.37		26.96	46.46
	30.85	51.72		21.72	33.63		33.7	44.23
	32.34	42.08		20.32	24.86		26.1	38.29
	21.89	56.86		17.01	33.6		62.08	55.45
	28.83	81.24		11.7	28.27		57.8	48.15
	19.43	26.82		19.82	33.05		35.88	77.16
	14.81	38.79		21.85	21.86		42.14	51.27
	13.91	45.35		13.71	43.77		31.21	57.94
	12.95	31.84		16.3	29.14		30.87	52.02
	12.78	57.84			51.22		57.7	42.74
	19.2	45.04			29.62		31.98	34.31
	15.64	41.82			42.76		19.49	41.82
	15.53	29.44			57.24		32.47	39.91
	11.1	37.93			55.04		26.28	30.8
	20.63	36.08			14.24		43.16	53.44
	15.18	41.35			34.28		35.09	44.76
	18.94	38.98			26.24		51.27	53.3
	9.91	24.39			23.83		27.59	62.01
	12.47	18.39			26.93		27.27	61.32
	7.94	21.38			18.27		34.13	58.81
	11.42	22.01			30.21		26.35	51.66
	9.52	14.47			30.47		35.56	58.84
	15.64	12.57			34.85		55.39	71.8
	11.84	19.94			26.38		35.95	47.98
	14.94	27.63			42.56		49.16	77.14
	10.75	13.75			28.96		37.05	69.06
	7.73	33.12			40.63		26.06	40.83
	12.56	13.27			27.9		25.6	53.66
	11.95	14.8			25.81		29.2	95.24
	14.16	25.73			25.11		37.08	31.52
	10.4	37.26			39.25		47.08	40.19
	15.51	18.33			11.81		44.68	40.08
	19.78	24.77			42.44		53.1	34.08
	16.56	42.06			24.73		49.61	70.42
	19.96	64.04			32.28		34.63	43.52
	10.3	22.04			29.61		40.15	62.85
	14.94	28			39.6		32.23	54.27
	19.32	15.28			21.53		26.64	47.38
	13.65	17.67			29.55		38.77	41.46
	13.67	16.11			24.81		20.77	55.14
	19.57	26.16			34.77		47.12	52.59
	11.03	16.98			19.78		24.92	27.31
	9.71	23.63			26.97		38.28	65.49
	17.05	18.59			21.79		31.09	50.73
	6.56	24.1			36.82		24.98	49.41
	15.76	24.76			23.85		34.67	26.13
	10.88	21.71			15.32		42.68	33.96
	13.01	13.25			30.44		37.12	35.11
	7.14	32.65			29.5		35.66	53.67
	13.75	13.96			38.22		39.02	26.09
	13.81	33.41			23.28		68.04	34.42
	6.95	22.1			20.29		30.46	35.32
	7.77	13.04			28.55		32.57
	20.3	15.05			20.83		40.34
		26.85			34.65		24.56
		17.37			22.76		41.64
		18.32			19.48		33.14
		30.52			25.66		38.63
		14.02			20.48		40.65
		21			23.74		39.49
		27.6			20.04		34.16
		31.02			28.21		57.98
		22.26			20.66
		23.65			27.63
		21.12			27.87
		29.83			27.78
		17.04			17.64
		18.73			26.72
		34.11
		21.55

## Sheet: Ext. Fig. 1b
	cellular TFEB levels			nuclear TFEB levels
	GFP	TFEB-GFP		GFP	TFEB-GFP
	2365	2053		11.01	21.21
	3758	6640		11.94	22.55
	2443	4465		19.88	37.04
	2231	4556		11.07	53.58
	3173	2777		18.59	24.96
	2968	2629		34	26.96
	1019	2876		19.08	41.21
	2086	4486		34.55	22.33
	1498	7327		13.64	23.63
	1673	10234		11.08	65.32
	1578	3754		9.83	43.26
	2389	11171		9.83	51.1
	2413	2695		12.7	32.17
	1589	5159		11.98	35.78
	1365	3222		8.35	40.45
	2368	4252		11.65	36.6
	1470	3055		12.93	76.37
	1745	1882		20.44	34.49
	2060	1668		41.24	43.75
	1836	10060		27.48	42.25
	2028	5365		20.53	42.74
	2914	1704		19	35.48
	1910	3216		13.41	36.38
	2331	9377		12.2	31.22
	1514	3265		10.43	52.77
	1122	5808		10.95	24.85
	5200	1961		13.45	38.4
	1681	4535		21	28.19
	1200	3537		11.37	37.22
	3305	3008		16.8	42.68
	1691	2404		13.61	31.72
	1385	2291		11.94	34.24
	2671	1638		30.2	42.28
	1865	1775		28.67	32.41
	1017	1847		17.45	32.99
	817	1564		24.9	35.19
	1732	1988		13.5	35.08
	2009	2052		22.01	34.6
	1493	1830		12.01	46.81
	4078	1791		18.65	33.05
	1299	2567		23.78	73.31
	1937			8.71
	1797			13.47
	963			9.48
	1578			19.14
	3193			11.55
	1221			8.9
	3098			15.83
	1312			23.74
	1643			20.41
	2342			9.47
	1242			31.38

## Sheet: Ext. Fig. 1d
Ratio of LysoTracker Median Fluorescence Intensity
	TFEB rel. to GFP
1	1.22274
2	1.31657
3	1.31291

## Sheet: Ext. Fig. 1e
ECAR level
	GFP WT BMDMs	TFEB-GFP WT BMDMs
1	31.5	44.8
2	35.5	56.6
3	31.7	52.3
4	27.8	54.6
5	41.7	52.6
6	41.89	44.62
7	18.86	26.97

## Sheet: Ext. Fig. 1f
OCR level
	GFP WT BMDMs	TFEB-GFP WT BMDMs
1	3841	5906
2	4051	5259
3	3733	4385
4	1834	2448
5	2546	4212
6	3472	4194
7	1253	1174

## Sheet: Ext. Fig. 1g
	Fractional label 13C-glucose in citrate					Fractional labe 13C-glutamine in succinate					Fractional label 13C-palmitate in citrate
	untreated		LPS/IFNg treated			untreated		LPS/IFNg treated			untreated		LPS/IFNg treated
	GFP BMDMs	TFEB BMDMs	GFP BMDMs	TFEB BMDMs		GFP BMDMs	TFEB BMDMs	GFP BMDMs	TFEB BMDMs		GFP BMDMs	TFEB BMDMs	GFP BMDMs	TFEB BMDMs
1	12.7078	19.4846	18.0091	20.7499	1	30.193	37.791	53.908	56.4847	1	4.06872	0.632247	3.88373	2.51736
2	12.8428	20.2548	19.3559	21.0865	2	30.2033	38.2368	54.4631	56.2066	2	4.31701	0.594541	4.06696	2.60501
3	12.3339	20.1404	18.1936	20.7262	3	30.2827	38.2306	54.4457	57.1538	3	7.21562	0.767834	3.75464	2.43638
4	13.2897	19.7646	18.7324	21.2563	4	28.4244	33.8748	45.284	52.2589	4	7.29758	1.89118	2.81681	2.45276
5	12.9861	20.5003	19.3419	21.2027	5	29.1885	34.2024	45.3047	54.2677	5	7.23618	1.96227	2.8312	1.59665
6	12.8114	20.9068	19.2789	21.4499	6	26.9293	33.6058	45.3821	53.9704	6		1.92574		1.90151

## Sheet: Ext. Fig. 1h
Fractional label of 13C-derived carbon in itaconate in 6h LPS/IFNg treated BMDMs relative to naïve BMDMs
		13-glucose			13C-glutamine			13C-palmitate
		1	2	3	1	2	3	1	2	3
		1.70177	1.71907	1.72956	1.27624	1.28563	1.27925	0.876373	0.863604	0.880908
