# Supplementary material for: TFEB induces mitochondrial itaconate synthesis to suppress bacterial growth in macrophages
Source: Nat Metab. 2022 Jul 21;4(7):856–66. doi: 10.1038/s42255-022-00605-w (PMC9314259; doi:10.1038/s42255-022-00605-w)
Supplement: Supplementary file 9 — Statistical source data. [file 42255_2022_605_MOESM9_ESM.xlsx]

## Sheet: Ext. Fig. 2a
Nuclear TFEB levels in naïve BMDMs treated with TFEBa or Baf
	vehicle	TFEBa		vehicle	Baf
	13287.9	16449.5		4958.51	13946.6
	5910.66	20511		5149.24	8898.86
	11352.1	12628.7		8765.53	7824.49
	8097.58	10369.9		5460.4	6323.71
	9315	14972.4		5917.48	15406.6
	9396.58	13605.8		4491.95	10133.3
	8316.48	11109.1		5584.34	9996.61
	9134.8	21181		6837.12	8778.59
	22036.8	12413.9		7897.41	11020.9
	24984.8	14228		5517.18	8271.93
	8904.4	15171.7		4697.25	9244.15
	7947.42	12386.6		9849.11	6409.3
	6799.49	12165		12929.4	7019.4
	11824.2	11629		4248.3	8718.98
	10053.5	9500.94		12726.1	8583.92
	9005.15	9699.37		5802.94	8098.75
	12269.1	17721.2		7633.54	11898.4
	7622.15	10415.7		5303.13	15048.1
	7778.73	11444.8		4718.7	9177.17
	7401.88	10397.1		12428.2	7140.95
	10256.5	9234.75		5176.18	11234.7
	11441.6	11954.6		9838.24	6655.51
	8304.56	20187.2		4417.22	11176.9
	13776.2	13761.4		11094.2	33146
	12330.4	13164.2		7497.61	6854.3
	10847.4	12756.8		10812	8188.11
	16650.1	13827.3		9776.4	8100.92
	15442	16308.9		4196.26	7587.05
	8724.73	12150		4323.52	8847.25
	15382.9	17642.3		6931.49	9000.59
	5428.5	14965.4		7514.33	6883.02
	6339.7	15262.9		7689.31	11927.4
	5869.86	15486		11121.7	5900.26
	5949.1	10221.7		12952.5	6688.42
	10811.7	27386.9		11044.2	9940.38
	11908.2	31451.9		8483.04	9801.94
	10415.9	9899.99		10765.3	11677.7
	8958.03	19718.7		4946.95	14372.8
	9123.86	13755.4		4959.4	7300.39
	12201.1	17227.4		8827.88	15658.4
	26626.1	12543.9		10356.1	13118.8
	9290.24	23674.2		7556.03	8605.69
	9605.53	16943.5		6816.58	7601.01
	10032.6	18499.9		3982.67	5763.47
	12656.6	15058.1		7161.45	6565.71
	7991.98	20464.3		3979.63	11840.9
	13539.9	17306.8		3750.58	9977.63
	7973.49	10873.1		6684.44	11724
	6062.45	17327.6		3994.2	10002.3
	9980.93	8103.73		3411.28	12119.6
	9379.67	13370.7		12114.3	14364.5
	8322.74	6431.49		11141.9	9286.79
	14979.4	11866		7802.91	7297.18
	8313.32	10677.8		4727.06	7150.37
	9255.97	8059.56		8273.85	5786.8
	7654.76	9032.59		6252.75	7454.56
	7785.82	11113.9		4074.71	6521.37
	7224.01	11046.2		6584.99	5282.6
	6076.24	8953.19		4604.54	18625
	5833.91	10104.9		3820.82	7705.33
	9704.59	11080.3		7978.66	14714.7
	6748.7	10745.5		8939.77	10097.7
	7737.89	10617.4		8338.59	13534.2
	5604.57	10672		9119.23	7965.71
	7236.01	11225.4		6576.62	14207.1
	5882.27	11268.4		6363.78	7387.12
	8245.06	10213.9		6566.9	5742.58
	6451.41	9678.9		4233.23	7121.14
	6870.2	15288		7968.62	6661.38
	6021.15	9280.93		10136.3	8175.75
	12176.7	11932.7		5013.06	7569.34
	9447.84	11534		8878.53	7014.93
	10688.2	12356.2		6120.51	5889.11
	7348.53	15038.5		7724.42	11080.5
	8904.96	10943		5178.21	7389.73
	6779.53	9439.43		7856.97	10343.2
	10505	13753.1		4828.44	6523.83
	6122.99	12052		3938.12	10325.2
	18335.4	10587.6		5680.41	11504.8
	6629.96	26812.1		4906.89	12288.4
	7040.17	13142.8		3858.4	7932.91
	6629.1	9023.88		5674.96	5436.46
	9675.74	11727.3		13933.1	24114
	10274	8573.35		7506.11	6721.06
	12158.8	7482.74		3014.24	6748.46
	7218.81	12201.1		6760.83	9017.63
	6670.12	10911.6		9850.74	11650.1
	10928.4	14545.4		6374.61	8071.85
	10427.2	11504.3		4218.81	6498.13
	10819	13954.4		4624.98	10354
	8168.15	11194.6		6680.91	13761.2
	10663.8	9876.59		8258.88	7765.27
	12558	10623		4494.52	13785.1
	11371.2	15155.6		7333.82	8999.65
	10305	14670		5497.6	6792.5
	13879.9	8648.23		7936.85	9377.4
	8398.7	12765.7		15282.3	7949.2
	8010.9	17242.9		6781.55	9956.05
	8816.9	16320		7106.38	11571.5
	7466.25	12958.5		9603.8	12487.7
	8663.92	12914.9		11873.4	9581.28
	9211.53	12150.7		6218.2	10136.3
	6347.6	12463.6		6265.24	8107.69
	6780.98	15745.7		9289.42	11298.1
	4837.56	22149.6		6674.02	11416.3
	11938.6	18210.7		6604.53	5322.48
	6069.13	7848.85		4551.53	6963.65
	6740.19	7725.43		12552.2	7486.91
	9367.88	6561.67		8709.83	6792.24
	7012.85	14689.3		13159.5	6010.59
	9809.47	8780.98		8823.13	4782.91
	6092.45	10954.8		4374.6	7239.6
	9140.22	7238.52		7675.59	14610.6
	8030.31	7109.58		5807.29	18342.3
	8660.93	12077		4713.11	11556.3
	6432.3	6461.69		9310.26	12321
	14119	15577.1		6102.73	9716.8
	7832.73	8209.66		6692.62	7501.08
	11154.1	8207.11		7633.57	11620.5
	8931.08	7248.31		8012.73	6089.33
	10360.3	7827.8		11898.3	14993.9
	7780.23	16185.3		10245.7	14344.6
	15394.3	11236.2		3166.76	11810.1
	9586.65	10528.9		5353.64	11466.7
	9409.76	16899.2		6022.37	11627.4
	7476.9	7192.05		8647.95	4450.87
	2051.8	10454.3		9757.14	6365.4
	11616.4	8412.21		6944.59	20866.2
	14654.1	11165.7		9911.21	4816.66
	9407.15	8895.64		6934.09	13857.4
	8224.3	9231.94		8196.02	10142
	6959.99	9031.6		8873.23	7642.7
	7763.68	15128.9		9385.26	5330.75
	8701.17	8831.38		7239.61	10111.5
	7768.42	8466.92		4373.25	6308.48
	8098.07	8255.45		5469.65	9741.91
	8192.81	8650.12		5311.66	4600.55
	6799.12	11785.6		4511.84	8156.79
	6290.63	12754.9		4577.74	17145.4
	10888.9	14053.4		2609.14	14684.2
	13620.5	14415.1		5681.82	8922.9
	7709.44	13319.8		4505.05	7186.78
	10227.7	14467.4		7657.71	8110.46
	13847.9	11713.8		3872.8	8701.38
	6713.12	14653.2		6283.62	12828.9
	6756.53	13698.6		5360.78	7325.99
	9596.46	9813.28		2501.16	10929.2
	12600.4	16953		3944.11	29547.3
	6040.5	6526.23		4712.76	24459
	6857.69	11203.8		4882.12	8994.62
	9990.4	8547.75		4382.46	13982.9
	8251.81	12977		8155.85	13515.4
	5920.73	17366		6347.21	15644.8
	6723.22	18171.2		4411.37	12577.6
	7594.77	14032.1		7847.65	11464.1
	8563.14	14266		6193.31	11106.9
	6967.06	14193.9		6622.63	10262
	13859.2	13446		9139.81	11884.6
	8790.95	15315.3		8189.64	11174.4
	10514.1	13444.9		4302.9	11895.6
	6713.01	11497.4		11183	11740.6
	7340.19	12472		6308.38	17218.6
	6939.18	23997.8		7646.47	15445.3
	4992.4	15461.7		5868.23	11781.8
	8636.06	18110.3		6954.68	11876.6
	14026.3	14361.7		7628.93	8388.91
	8471.93	11607.5		5030.64	12770.6
	12675.5	21052.6		4527.05	9322.09
	7186.29	16071		16370.6	5980.43
	11914.6	12859.5		10334.5	8063.05
	7078.88	10847.1		8076.56	7082.56
	8795.01	15112.7		9300.62	10603.9
	21611.3	14919.1		3759.39	16176.5
	7993.04	13211.9		5666.02	9644.36
	9675.29	15299.2		6009.36	16761.1
	5112.71	11071.7		9511.39	7299.34
	9929.9	16303.2		6784.2	9706.88
	8524.79	17873		10693.9	12346.2
	5922.58	13445.6		8462.88	7834.85
	7854.52	16330.9		6366.47	9064.72
	10351.2	17828.3		7295.76	9099.32
	10916	14836.7		6488.28	9995.3
	8212.03	15459.2		5182.03	7868.79
	10438.9	12089		7482.87	11489.5
	14202.4	32631.3		6738.86	14621.7
	7764.45	19860.6		5188.11	14079.8
	6096.36	9726.82		9090.61	9443
	11002.5	28892.7		5314.15	6620.93
	8028.24	18032.7		6042.81	8195.69
	13167.4	12580		9634.84	12636.7
	16886.1	22953.8		3100.9	11332.7
	10179	23258.9		10121.6	8532.59
	8244.58	23590.9		5553.04	13493.9
	9845.05	18663.1		5543.74	10966.7
	11977.3	17441.3		3787.56	13102.2
	6921.84	11197.1		5879.85	13894.6
	8432.08	9731.87		2580.41	8591.61
	17780.7	13245		5239.24	13522.2
	11908.4	20638.8		5728.5	15724.8
	8369.09	19064.6		4632.23	13189.1
	7505.1	16630.5		5066.79	9310.67
	15458.3	17032.9		4169.73	17847.5
	6253.32	19401.2		8811.43	7824.69
	11179.2	26778.6		2614.11	14889.7
	5649.74	24248.1		4800.81	10350.1
	6814.55	23066.3		4820.88	18390.2
	9140.06	24806.3		3913.7	12709.2
	19540			4481.19	10247.7
	7102.08			3609.83	14586.4
	7675.3			7672.47	8317.37
	6699.85			2894.17	6480.91
	8973.02			4438.33	11708.7
	5445.8			6008.66	13525
	7238.53			4047.2	11339.5
	4326.31			3574.2	12323.8
	6089.09			3660.77	9313.57
	13257.2			6742.79	15036.4
	16735.4			6707.93	5536.77
	7663.88			6259.2	13286.5
	5720.09			8242.88	9093.57
	7533.96			6591.41	5165.6
	6616.49			4469.43	8881.69
	9373.18			4862.28	3096.28
	5494.68			4935.43	6690.55
	8977.02			3857.7	10623.3
	5466.42			7935.33	8639.83
	13123.7			5580.84	8820.07
	12846.5			6102.31	7538.04
	9297.06			12478	9662.74
	10169.4			4967.14	10216.6
	10416			9938.98	13750.9
	16331.2			3898.11	11007.6
	16280.2			3061.76	6832.45
	5539.87			8057.2	6795.29
	13109.8			4166	6231.38
	10377.8			3886.68	6740.92
	7200.19			7261.84	14771.3
	10667.4			6429.42	5726.99
	7914.65			7094.61	8526.24
	8773.71			3489.44	7472.11
				4300.28	10695.2
				4047.2	8476.55
				6146.22	2854.64
				4619.48	7883.13
				3844.94	6713.2
				4085.54	5745.1
				5560.32	6663.32
				4863.88	6689.88
				4545.35	8104.28
				3476.63	6022.59
				6171.21	8300.94
				3281.08	11302.2
				8224.59	9038.96
				5173.89	9082.37
				8663.74	7622.51
				3890.16	11117.7
				4170.45	9652.93
				6899.18	9395.89
				3587.4	9629.77
				6791.83	13392.4
				3944.37	8485.59
				4864.14	11900.1
				7072.47	6920.36
				3749.64	9203.18
				5757.4	10108.8
				3332.19	11164.3
				3110.84	7344.24
				9122.52	10262.7
				3868.19	8875.09
				9488.96	10017.5
				5080.96	14119.7
				2681.84	5591.93
				4125.76	7729.67
				4573.63	8818.82
				3748.97	10911.8
				2547.9	7628.53
				3986.57	15752
				3934.36	11218.8
				3711.39	19052.7
				5375.41	9467.13
				3349.4	11017.9
				3380.71	11593.5
				4735.02	11472.4
				4367.9	8900.17
				3743.33	9029.79
				4087.67	9187.44
				8665.35	11893.3
				4126.98	8618.15
				3554.23	15394
				3992.73	7598.44
				10386.9	14253.9
				5922.51	13327.3
				4493.34	8919.78
				2189.64	6017.38
				4053.06	16575.7
				3518.24	7401.8
				2479.07	9824.98
				2835.19	9011.6
				3520.06	9300.54
				2943.3	10071.4
				4076.9	10870.6
				3237.47	10688.3
				4592.46	8405.44
				3707.43	5103.08
				4306.69	11055.1
				2725.08	7850.83
				2888.34	13867
				2764.67	15152.4
				2950.8	9415.04
				5169.95	11355.7
				4401.54	11721.2
				3689.07	7242.51
				4811.98	12096.2
				4867.49	14835.5
				5275.08	13721.5
				4517.6
				8610.67
				6175.04
				6201.65
				3506.67
				3741.23
				3237.03
				3833.52
				2016.52
				2941.36
				2440.65

## Sheet: Ext. Fig. 2b
13C Glucose tracing in vehicle or TFEBa-treated BMDMs
	Citrate	vehicle	TFEBa
	1	19.8667	25.7188
	2	19.5733	23.9514
	3	19.5369	25.9293
	Itaconate	vehicle	TFEBa
	1	18.3802	22.9108
	2	18.1513	22.7694
	3	18.6585	22.7967

## Sheet: Ext. Fig. 2c
Time course measurements of itaconate levels inside BMDMs treated with LPS/IFNg
	Time point LPS/IFNg [h]	1	2	3	4	5
	0	1.23958e+06	1135619	336243	914806	1135619
	2	1182403	1223059	442051	930393	1223059
	4	2070994	2.15859e+06			2.15859e+06
	6	3509211	3386303	2820759	4.52909e+06	3386303
	10	4278896	3.26425e+06	2796220	4.75176e+06	3.26425e+06
	16	4568926	3268429			3268429
	24	2.67031e+06	2.52046e+06	2.32387e+06	3540975	2.52046e+06

## Sheet: Ext. Fig. 2d
Cellular itaconte levels
	untreated BMDMs		LPS treated BMDMs [6h]
	GFP	TFEB-GFP	GFP	TFEB-GFP	expression construct
1	22651	118486	158067	330537
2	51165	91303	166065	251554
3	29198	97213	88209	273728
4	33075	62659	174467	269093

## Sheet: Ext. Fig. 2e
% iNOS-positive BMDMs in GFP or TFEB-GFP-expressing BMDMs
	GFP		TFEB
	medium	LPS/IFNg	medium	LPS/IFNg
1	0.286667	80.7667	0.42	89.2333
2	2.97	74.2	1.01	81.7
3	0.39	91.6	0.097	96.9
4	0.94	81.6	0.28	88.8
5	0.18	91.9	0.89	97.2

## Sheet: Ext. Fig. 2f
Itaconate levels in LPS/IFNg treated and GFP- or TFEB-GFP-expressing cells in the presence of absence the iNOS inhibitor 1400W
	GFP + vehicle			GFP +1400W			TFEB-GFP + vehicle			TFEB-GFP +1400W
	1	2	3	1	2	3	1	2	3	1	2	3
	1836588	1855119	2458129	5911340	5288303	5578266	3771048	3926712	3678896	7974672	7551227	7955474
