# Supplementary material for: TFEB induces mitochondrial itaconate synthesis to suppress bacterial growth in macrophages
Source: Nat Metab. 2022 Jul 21;4(7):856–66. doi: 10.1038/s42255-022-00605-w (PMC9314259; doi:10.1038/s42255-022-00605-w)
Supplement: Supplementary file 10 — Statistical source data. [file 42255_2022_605_MOESM10_ESM.xlsx]

## Sheet: Ext. Fig 3a
				LPS/IFNg treatement [min]	Nuclear TFEB levels
	LPS/IFNg treatement [h]	Irg1mRNA level
	0	1.00084		0	6801.15	1354	4941.4	7631.1	1279.7	8281.54	9013.15	6709.83	6876.31	6019.54	1875.7	8872.65	5880.44	60.9	9208.66	126.7	15640.5	7400.91	3514.4	12959.5	9251.8	9402.22	9703.36	7113.34	6213.01	7652.04	9433.31	1442.4	8143.9	9938.93	7953.58	7279.39	8948.96	7246.57	8475.2	7679.4	7970.23	6812.81	8175.58	9749.82	7224.68	8631.47	6911.69	9434.57	6806.05
	0.25	2.95918		15	6086.59	7482.31	4961.27	12560.1	13978.8	7665.56	7586	6177.52	7009.97	7269.05	7464.41	9686.26	8851.78	7473.36	6532.07	6828.74	6996.99	6849.66	8326.96	13509.5	8081.54	7298.86	7013.01	6271.54	8170.02	5837.67	9497.08	5306.93	11813.3	10483	11590	11479.5	8551.75	9779.88	8106.38	8819.4	13135	7146.53	6993.71	9443.22	7265.75	13785	10319.3	7551.59	8501.57
	0.5	4.82759		30	14393.5	10697.1	13015	12246	10500.2	10547.4	10000.5	17963.7	10006.9	12624.1	6797.98	14502	14292.9	9891.86	11120.8	11107.1	9351.94	10306.9	14835.5	36658.9*	10004	7616.9	11028.7	11172	10770	8048.62	6953.33	12358.5	7512.61	5940.48	27757*	15208.4	28676.8*	10102.7	11257.1	9825.61	13590.7	15990.7	7939.78	10630.9	13517.9	12068.2	19574.5	14729.1	13323.2
	1	229.771		60	4972.24	6094.33	13320.7	6407.22	11887.9	9106.36	8624.83	6442.78	11910.5	8989.45	5364.84	7995.21	13999.6	7629.02	9212.58	7140.06	8182.76	6649.34	8883.04	11914.7	7084.72	9629.22	12618.9	6383.9	14437	13532.8	12316.4	14843.6	7388.78	8888.22	9957.08	12612.3	9652.41	14849.5	10310	6861.9	17777.4	12214.3	10256.8	9571.13	12063.6
[truncated: 75 more columns]

## Sheet: Ext. Fig. 3b
Irg1mRNA level
	GFP	TFEB-GFP	DNLSTFEB-GFP
1	1.10266	20.6485	1.32533
2	1.33083	18.1516	0.507015
3	1.00249	21.6701	0.889463

## Sheet: Ext. Fig. 3c
Itaconate levels in BMDMs expressing GFP or DNLSTFEB-GFP
	GFP	DNLSTFEB-GFP
1	2323494	2141984
2	1980474	2334282
3	2578382	2430624

## Sheet: Ext. Fig. 3d
normalized Irg1 mRNA level in BMDMs treated for 6h with LPS/IFNg
		ctr	Tfeb-/-
	1	1	0.674439
	2	1	0.69291
	3	1	0.616235
	4	1	0.710433
	5	1	0.569927

## Sheet: Ext. Fig. 3e
Irg1mRNA levels in BMDMs treated for 6h with LPS/IFNg and the indicated drugs
		TFEB-GFP +veh	TFEB-GFP + UK	TFEB-GFP + 2DG
	1	1	1.45519	1.00832
	2	1	1.34823	2.31876
	3	1	0.952569	0.855064

## Sheet: Ext. Fig. 3f
Irg1mRNA levels in BMDMs treated for 6h with LPS/IFNg and the indicated drugs
		TFEB + veh	TFEB-GFP +3-MA
	1	1	1.00512
	2	1	1.12045
	3	1	1.18713

## Sheet: Ext. Fig. 3h
ChIP-qPCR anti-TFEB
	Neg. Ctr.	800 region		200 region
		medium	hk SmT	medium	hk SmT
1	1	1.404	3.33	0.925312	2.62009
2	1	1.34033	2.425	1.21033	1.88169
3	1	1.68043	2.29824	1.57202	1.55839
4	1	1.46476	2.85485	1.82076	1.70206

## Sheet: Ext. Fig. 3i
x-fold induction luciferase expression
	Irg1 Promotor	full length		D 800		full length
	TFEB construct	TFEB-GFP		TFEB-GFP		DNLS-TFEB-GFP
	treated 90 min	medium	hk SmT	medium	hk SmT	medium	hk SmT
1		2.53949	5.17168	0.929409	1.14615	1.59283	3.49315
2		1.55104	5.17652	0.753067	1.15255	0.71847	0.956327
3		2.04598	4.14597	0.754478	1.14858	0.765524	1.2087
4		2.0753	4.33837	0.862805	1.28786	0.756226	1.19851
5		2.16283	3.74214	1.27338	0.935567	0.717632	0.95731
