# Supplementary material for: TFEB induces mitochondrial itaconate synthesis to suppress bacterial growth in macrophages
Source: Nat Metab. 2022 Jul 21;4(7):856–66. doi: 10.1038/s42255-022-00605-w (PMC9314259; doi:10.1038/s42255-022-00605-w)
Supplement: Supplementary file 11 — Statistical source data. [file 42255_2022_605_MOESM11_ESM.xlsx]

## Sheet: Ext. Fig. 4a
Bacterial growth
	Time [h]		ctr. medium			0.5mM itaconate			2mM itaconate			6mM itaconte
		1	2	3	1	2	3	1	2	3	1	2	3
	0	1	1	1	1	1	1	1	1	1	1	1	1
	2	1.143	1.25	1.25	1.25	1.5	1.25	1.5	1.5	1.5	1.375	1.5	1.5
	4	2.429	2.25	2.5	2.25	2.5	2.25	2.25	2.5	2.25	1.875	2	2.25
	6	3.429	3.5	3.25	2.5	3.5	3	2.5	3	3	2	2.25	2.75
	8	3.429	3.25	3.5	3	4.25	3.5	2.5	3.25	3	1.875	2.25	2.75

## Sheet: Ext. Fig. 4b
Ratios of cellular itaconate concentration in BMDMs infected for 18.5h with Salmonella
	Tfeb-/- rel. to WT BMDMs	TFEBa rel. to veh.-treated BMDMs
1	0.708557	1.79352
2	0.680138	1.5754
3	0.901148	1.51926

## Sheet: Ext. Fig. 4c
Infected CD11b/F4/80 positive cells in WT or TFEBDMAC mice
		WT	TfebDMAC
	1	11.7	15.1
	2	9.44	10.9
	3	7.89	10.1
	4	10.7	10.8

## Sheet: Ext. Fig. 4e
Salmonella sub-populations
	Non-growing Salmonella sub-population					Early host-killed Salmonella sub-population
	veh. WT BMDM	TFEBa WT BMDMs	veh. Irg1-/- BMDMs	TFEBa Irg1-/- BMDMs		veh. WT BMDM	TFEBa WT BMDMs	veh. Irg1-/- BMDMs	TFEBa Irg1-/- BMDMs
1	17.1	19.2	13.3	19.5	1	11.3	5.08	15.6	6.95
2	11.6	17.2	12.7	13.9	2	11.3	3.33	7.8	4.65
3	9.16	18.7	7.76	15.4	3	12.1	8.87	15.5	7.79
4	17.4	22.2	20.2	19.3	4	13.2	6.27	15.5	16.8
5	17.3	19.6	17.2	19.6	5	11.7	7.95	14.8	9.75
6	14	12.5	15	8.64	6	5.68	2.71	4.21	6.47

## Sheet: Ext. Fig. 4f
Salmonella in vitro growth
	ration TFEBa to veh.	ratio TFEBa to veh.
	LB medium	MgMES medium
1	1.28977	1.26025
2	0.780378	1.00287
3	0.882143	1.27174
4	0.905844
5	1.13889

## Sheet: Ext. Fig. 4g
SPI-2 GFP expressing BMDMs [%]
	uninfected	veh.	TFEBa
1	0.9	49.8	46.6
2	1.09	32.9	28.8
3	1.73	24.1	28.3
4	0.25	48	37.1
5	0.055	63.9	58.9

## Sheet: Ext. Fig. 4i
Ratio Salmonella sub-populations Irg1-BFP expressing BMDMs to BFP expressing BMDMs
		Gr	NG	HK
	1	0.422145	1.25	0.767606
	2	0.419431	0.87156	1.35461
	3	0.620253	1.76068	0.598985

## Sheet: Ext. Fig. 4k
Percentage BMDMs with containing the growing Salmonella sub-population
	WT+veh	WT+TFEBa	Atg7-/- +veh	Atg7-/- +TFEBa
1	7.16	3.17	6.95	3.49
2	8.43	4.95	9.27	6.22
3	6.24	3.75	5.14	4.01
4	5.45	3.69	6.83	4.83
5	6.92	3.62	7.46	4.85
6	8.38		6.65

## Sheet: Ext. Fig. 4l
Percentage BMDMs with containing the early host-killed Salmonella sub-population
		veh. WT BMDMs	TFEBa WT BMDMs	veh. Atg7-/- BMDMs	TFEBa Atg7-/- BMDMs
	1	15.4	8.89	16.8	10.7
	2	15.3	9.52	18.5	11.4
	3	13.3	7.83	19.4	10.8
	4	16.6	6.35	22.2	13.5
	5	19.6	7	22.4	14.1
	6	18.8		24.6
