# Supplementary material for: TFEB induces mitochondrial itaconate synthesis to suppress bacterial growth in macrophages
Source: Nat Metab. 2022 Jul 21;4(7):856–66. doi: 10.1038/s42255-022-00605-w (PMC9314259; doi:10.1038/s42255-022-00605-w)
Supplement: Supplementary file 12 — Statistical source data. [file 42255_2022_605_MOESM12_ESM.xlsx]

## Sheet: Ext. Fig. 5a
Vacuolar Itaconate levels
	veh. Irg1-/- BMDMs	TFEBa Irg1-/- BMDMs	veh. WT BMDMs	TFEBa WT BMDMs
	0.0406314	0.0795794	2.38853	3.9539
	0.052441	0.0698228	2.3559	3.92371
			2.32157	4.02003
			2.48486	3.72187
	x 10^7

## Sheet: Ext. Fig. 5c
Rab32 cleavage rate TFEBa rel. to vehicle treated BMDMs
		WT	Irg1-/-
	1	0.695118	0.982395
	2	0.87712	1.02978
	3	0.748283	1.04376

## Sheet: Ext. Fig. 5d
Pearson's Coefficient				Pearson's Coefficient TFEBa rel. to vehicle treated BMDMs
	veh	TFEBa		WT	Irg1-/-
	0.092	0.271	1	1.54759	0.778761
	0.148	0.12	2	1.51984	1.29395
	0.128	0.18	3	1.70829	1.15943
	0.0208	0.191
	0.181	0.181
	0.139	0.143
	0.084	0.168
	0.117	0.19
	0.218	0.13
	0.227	0.186
	0.247	0.299
	0.274	0.21
	0.26	0.253
	0.14	0.346
	0.193	0.363
	0.134	0.261
	0.117	0.305
	0.113	0.296
	0.021	0.298
	0.06	0.247
	0.095	0.084
	0.038	0.071
	0.016	0.056
	0.1	0.077
	0.073	0.082
	0.021	0.177
	0.041	0.199
	0.05	0.038
	0.079	0.082
	0.059	0.181
	0.071	0.02
	0.089	0.116
	0.083	0.109
	0.04	0.199
	0.097	0.078
	0.047
	0.062
	0.066
	0.152
	0.07
	0.058
	0.041
	0.032
	0.031
	0.097
	0.047
	0.062
	0.066
	0.152
	0.07
	0.058
	0.041
	0.032
	0.031

## Sheet: Ext. Fig. 5g
Bacterial burden of Salmonella infected WT or Hps4-/- BMDMs.
Shown are ratios of TFEBa vs. vehicle treated cells in WT and Hps4-/- BMDMS
			TFEBa rel. to veh. Treatment			TFEBa rel. to veh. Treatment
			WT BMDMs			Hps4-/- BMDMs
		bins	1	2	3	1	2	3
		0	0.947044	1.49245	1.38189	1.88047	2.10659	1.57193
		2	1.8655	0.93598	0.937618	0.683807	0.636277	1.14539
		4	1.50097	0.660691	0.903475	0.870161	0.454673	0.547794
		6	0.844298	0.825864	0.73602	1.38333	0.324766	0.547794
		8	0.482456	0.908451	0.564672	0.642262	0.866044	2.19118
		10	0	0.151408	0.558029	0.982895	1.62383	1.09559
		12	0.804094	0.605634	0.508205	1.8675	0.649533	0.547794
		14	0.482456	0.605634	0.474324	0.72625	0.433022	2.19118

## Sheet: Ext. Fig. 5j
Percentage of BMDMs with elongated vs. short bacteria. Quantified for BMDMs carrying high bacterial loads.
			long					short
			1	2	3	4	5	1	2	3	4	5
		vehicle WT	21.0526	26.6667	23.3333	19.2308	25.5319	78.9474	68.75	83.3333	80.7692	74.4681
		TFEBa in WT	61.5385	57.1429	63.3333	45.614	40.4255	38.4615	42.8571	36.6667	54.386	59.5745
		TFEBa Hps4KO	75.5102	71.0526	80.4878			24.4898	28.9474	19.5122
		TFEBa in Irg1KO	17.8571	37.5	28.4091	40.7895	36.8421	82.1429	62.5	71.5909	59.2105	63.1579
